# Supplementary material for: Pre-operative cellular dissociation grading in biopsies is highly predictive of post-operative tumour stage and patient outcome in head and neck squamous cell carcinoma
Source: Br J Cancer. 2020 Jan 15;122(6):835–46. doi: 10.1038/s41416-019-0719-8 (PMC7078181; doi:10.1038/s41416-019-0719-8)
Supplement: Supplementary file 1 — Supplementary Material [file 41416_2019_719_MOESM1_ESM.xlsx]

## Sheet: Tabelle1
		Budding Resection Specimen			Total
		absent	low	high
Budding Biopsy Specimen	absent	30 (88.2%)	4 (11.8%)	0 (0.0%)	34 (100.0%)
	low	1 (1.1%)	80 (90.9%)	7 (8.0%)	88 (100.0%)
	high	0 (0.0%)	1 (2.6%)	37 (97.4%)	38 (100.0%)
Total		31 (19.4%)	85 (53.1%)	44 (27.5%)	160 (100.0%)
p<0.001
Kappa 0.87
		Cell Nest Size Resection Specimen				Total
		Large	Intermediate	Small	Single cell invasion
Cell Nest Size Biopsy Specimen	Large	4 (25.0%)	9 (56.3%)	2 (12.5%)	1 (6.3%)	16 (100.0%)
	Intermediate	2 (11.1%)	15 (83.3%)	1 (5.6%)	0 (0.0%)	18 (100.0%)
	Small	0 (0.0%)	2 (3.6%)	27 (49.1%)	26 (47.3%)	55 (100.0%)
	Single cell invasion	0 (0.0%)	1 (1.4%)	14 (19.7%)	56 (78.9%)	71 (100.0%)
Total		6 (3.8%)	27 (16.9%)	44 (27.5%)	83 (51.9%)	160 (100.0%)
p<0.001
Kappa 0.44
		Cellular Dissociation Grade Resection Specimen			Total
		nG1	nG2	nG3
Cellular Dissociation Grade Biopsy Specimen	nG1	30 (88.2%)	4 (11.8%)	0 (0.0%)	34 (100.0%)
	nG2	1 (1.1%)	82 (92.1%)	6 (6.7%)	89 (100.0%)
	nG3	0 (0.0%)	0 (0.0%)	37 (100.0%)	37 (100.0%)
Total		31 (19.4%)	86 (53.8%)	43 (26.9%)	160 (100.0%)
p<0.001
Kappa 0.89
Supplementary table 1: Correlation of histomorphological parameters and Cellular Dissociation Grade in pre- and post-therapeutic tumor samples.
cN0 necks	Cellular	Dissociation	Grade
	nG1	nG2	nG3	Total
pN0	10 (100.0%)	16 (69.6%)	6 (85.7%)	32 (80.0%)
pN1	0 (0.0%)	4 (17.4%)	0 (0.0%)	4 (10.0%)
pN2	0 (0.0%)	3 (13.0%)	1 (14.3%)	4 (10.0%)
Supplementary table 2: Association of Cellular Dissociation Grade with post-operative nodal stage in cN0 HNSCC.
		pT stage				Total
		1	2	3	4a/b
cT stage	1	15 (93.8%)	1 (6.2%)	0 (0.0%)	0 (0.0%)	16 (100.0%)
	2	6 (18.8%)	18 (56.3%)	6 (18.8%)	2 (6.3%)	32 (100.0%)
	3	3 (13.0%)	4 (17.4%)	11 (47.8%)	5 (21.7%)	23 (100.0%)
	4a/b	0 (0.0%)	4 (13.8%)	5 (17.2%)	20 (69.0%)	29 (100.0%)
Total		24 (24.0%)	27 (27.0%)	22 (22.0%)	27 (27.0%)	100 (100.0%)
p<0.001
Kappa 0.52
		pN stage				Total
		0	1	2	3
cN stage	0	32 (80.0%)	4 (10.0%)	4 (10.0%)	0 (0.0%)	40 (100.0%)
	1	7 (46.7%)	5 (33.3%)	3 (20.0%)	0 (0.0%)	15 (100.0%)
	2	8 (18.6%)	3 (7.0%)	31 (72.1%)	1 (2.3%)	43 (100.0%)
	3	0 (0.0%)	0 (0.0%)	2 (100.0%)	0 (0.0%)	2 (100.0%)
Total		47 (47.0%)	12 (12.0%)	40 (40.0%)	1 (1.0%)	100 (100.0%)
p<0.001
Kappa 0.49
		post-surgical	UICC			Total
		I	II	III	Iva/b
clinical UICC	I	11 (100.0%)	0 (0.0%)	0 (0.0%)	0 (0.0%)	11 (100.0%)
	II	4 (26.7%)	4 (26.7%)	5 (33.3%)	2 (13.3%)	15 (100.0%)
	III	3 (14.3%)	2 (9.5%)	9 (42.9%)	7 (33.3%)	21 (100.0%)
	IVa/b	2 (3.8%)	2 (3.8%)	6 (11.3%)	43 (81.1%)	53 (100.0%)
Total		20 (20.0%)	8 (8.0%)	20 (20.0%)	52 (52.0%)	100 (100.0%)
p<0.001
Kappa 0.49
Supplementary table 3: Concordance of pre- and post-therapeutic tumor stage (T stage; N stage: UICC stage).
Overall Survival		Hazard Ratio	Confidence intervall		p-value
		HR	Low	High	p
Gender	male	1.000			0.349
	female	0.692	0.239	1.659
Age	median and below	1.000			0.076
	above median	1.840	0.939	3608
Clinical UICC stage	I	1.000			0.105
	II	2.305	0.236	22.487
	III	3.484	0.415	29.249
	Iva/b	6.115	0.810	46.146
Cellular Dissociation Grade	nG1	1.000			0.024
	nG2	3.999	1.141	14.015
	nG3	6.004	1.654	21.799
Disease-specific Survival		Hazard Ratio	Confidence intervall		p-value
		HR	Low	High	p
Gender	male	1.000			0.775
	female	0.865	0.321	2333
Age	median and below	1.000			0.184
	above median	1690	0.779	3666
Clinical UICC stage	I	1.000			0.272
	II	>100	<0.001	>100
	III	>100	<0.001	>100
	Iva/b	>100	<0.001	>100
Cellular Dissociation Grade	nG1	1.000			0.552
	nG2	>100	<0.001	>100
	nG3	>100	<0.001	>100
Disease-free Survival		Hazard Ratio	Confidence intervall		p-value
		HR	Low	High	p
Gender	male	1.000			0.865
	female	0.931	0.410	2.117
Age	median and below	1.000			0.137
	above median	1.680	0.848	3330
Clinical UICC stage	I	1.000			0.115
	II	0.184	0.020	1.671
	III	0.975	0.281	3.381
	Iva/b	1.677	0.556	5.063
Cellular Dissociation Grade	nG1	1.000			0.014
	nG2	15.503	2.047	>100
	nG3	21.865	2.746	>100
Supplementary table 4: Multivariate survival analysis including Cellular Dissociation Grade, age, gender and pre-operative UICC stage.
Supplementary Figure 1: Association of Tumour Budding and Cell Nest Size with survival
Patient overall, disease-specific and disease-free survival stratified for tumour cell budding (per HPF) (A-C) as well as cell nest size (D-F).
